# Supplementary material for: Cerebrospinal Fluid Hypocretin-1 (Orexin-A) Level Fluctuates with Season and Correlates with Day Length
Source: PLoS One. 2016 Mar 23;11(3):e0151288. doi: 10.1371/journal.pone.0151288 (PMC4805193; doi:10.1371/journal.pone.0151288)
Supplement: S2 File — (XLSX) [file pone.0151288.s002.xlsx]

## Sheet: Ark1
Sex (1M 0F)	Date	BMI	Hcrt	Leucocyt_count	Snow	Temp	Temp (3W)	Sun	Sun (3W)	Daylength(min)	Acc Daylight (h/3W)	Month	Day nr	CRP	Age	MSLT SOREM (0-5)	MSLT latency (min)	PSG total sleep (min)
0	2012-02-08	22.5	438		1	-2.6	-2.04286	0	59.8	548	176.367	2	39		34			173
0	2013-03-13	22	391	7.3	1	-2.3	0.2	1.1	108.1	697	226.267	3	72		18	1	10.8	266
1	2013-01-16	23.7	424	8.1	1	-4.8	2.9619	5.3	19.9	461	152.933	1	16	13	71	1	2.4	465
1	2012-02-08	21.8	376	4	1	-2.6	-2.04286	0	59.8	548	176.367	2	39	4	57	1	1.4	366
1	2013-03-13	31.3	372	4.4	1	-2.3	0.2	1.1	108.1	697	226.267	3	72		42	0	8.3	401
0	2012-01-30	20.8	397	6.2	1	-0.6	1.87143	7.3	42.1	511	165.35	1	30	6	55	0	20	416
0	2013-01-23	20.3	367	8.2	1	-2.9	0.280952	2.1	35.5	485	158.3	1	23	4	20	0	9	451
1	2013-01-29	28.1	422		1	3.2	-1.81905	0.2	42.9	506	164.267	1	29		39	0	15.3	471
1	2011-01-05	24.9	410		1	-1.1	-3.55238	2.9	38.6	435	148.583	1	5		21	5	11	426
1	2013-03-13	23	398	8.3	1	-2.3	0.2	1.1	108.1	697	226.267	3	72		72			310
1	2014-01-30	27.2	322		1	-3.1	0.62381	0	3.7	511	165.35	1	30		68	2	5.2	365
1	2012-02-13	21.2	429	8.9	1	-3.4	-3.33333	0	69.3	570	183.233	2	44	4	72	0	13.2	408
1	2012-02-15	34.4	355	5.5	1	1.6	-3.38095	6.2	57	579	186.083	2	46	4	39	0	7.2	507
0	2012-12-05	21.7	476	6.4	1	-2.6	4.70476	0.8	15.6	440	164.633	12	340	4	27	0	25.4	342
1	2011-01-05	26.8	392		1	-1.1	-3.55238	2.9	38.6	435	148.583	1	5		64			443
1	2012-12-12	25.7	357		1	-2.4	1.9619	0	15.2	428	157.783	12	347		37	2	6.9	394
1	2013-02-13	30.2	404	10.4	1	-2.6	-0.152381	2.9	32	570	183.233	2	44	4	41	2	9.2	358
0	2013-01-16	37.3	333		1	-4.8	2.9619	5.3	19.9	461	152.933	1	16		50	0	20
0	2011-01-05	26.7	441		1	-1.1	-3.55238	2.9	38.6	435	148.583	1	5		34	0	14	305
0	2013-01-23	24.5	414	6	1	-2.9	0.280952	2.1	35.5	485	158.3	1	23	7	42	0	6.7	444
1	2012-02-08	24.2	427	4.4	1	-2.6	-2.04286	0	59.8	548	176.367	2	39	4	37	2	7.7	468
1	2014-01-30	27.8	378	4.6	1	-3.1	0.62381	0	3.7	511	165.35	1	30		33	0	6.2	432
1	2012-02-01	25.1	343	6.2	0	-2.8	1.40476	1.8	52.6	519	167.633	2	32	4	30
0	2013-02-06	20.3	345	6.4	0	0.9	-1.08095	1.1	46.1	540	173.733	2	37	8	21	1	7.2	497
1	2012-02-01	24.8	392	7.4	0	-2.8	1.40476	1.8	52.6	519	167.633	2	32	4	66	1	4.5	424
1	2013-02-06	26.6	390		0	0.9	-1.08095	1.1	46.1	540	173.733	2	37		20	0	24	550
0	2011-02-16	25.6	360		0	-1.6	1.03333	0	52.8	583	187.533	2	47		46	0	8.5	411
0	2012-10-24	19	414	4.5	0	8.7	10.281	0	59.7	591	224.117	10	298	8	40	0	7.6	415
1	2012-11-21	24.4	299	9.2	0	6.5	6.95238	0	31.8	479	182.017	11	326	11	31	4	3.8	420
0	2012-07-10	18.5	399	8.1	0	16.3	16.3429	0.7	141	1031	366.15	7	192	4	44	0	3.1	447
1	2011-02-02	24.2	382		0	2.4	0.485714	0	36.2	523	168.817	2	33		51	2	7.5	380
0	2012-07-04	21.7	399	8.4	0	17.9	15.4333	13.5	135.7	1042	367.417	7	186	10	28	0	6.1	414
0	2013-04-24	30.5	357		0	10.4	5.53333	7.3	144.3	889	293.883	4	114		26	0	7.6	400
1	2013-10-23	23.1	388	4.8	0	14.1	11.3	0.6	67	595	225.7	10	296		29	0	12.9	473
1	2014-01-16	23	391	6.2	0	1.5	4.81905	0	19.8	461	152.933	1	16		50	0	14.2	458
0	2011-09-14	21.6	413	6.4	0	14.4	16.0143	1.7	79.4	772	287.617	9	257	4	38	1	4.4	471
1	2012-01-18	22.1	448	8.3	0	3.5	4.13333	0	37.6	468	154.267	1	18	7	57	1	6.1	207
0	2012-06-20	23	383	7.4	0	15.5	12.819	10.6	103.9	1052	364.317	6	172	5	36	0	15.8	358
1	2011-03-02	25.5	300		0	-0.8	-1.45238	0	59.5	647	208.85	3	61		63	2	4.5	391
0	2013-04-03	26.6	276	5.4	0	2.3	-0.995238	12.2	135.7	794	260.25	4	93		53	2	6.5	324
1	2011-05-18	22.9	515	4.3	0	12.3	11.0905	1.9	205.1	985	330.1	5	138	4	62	0	4.2	306
1	2011-06-29	29.7	396	7.9	0	19.5	16.0571	15	141.7	1048	367.283	6	180	4	37	2	16.3	310
1	2013-08-07	30.5	394	7.2	0	19.2	20.1476	8	192.6	938	342.717	8	219		23	0	21.9	425
1	2013-12-18	37.8	348	9	0	4.5	4.9	0.1	24.8	422	153.267	12	352		65
0	2012-04-30	25	385	6.8	0	11.8	7.53333	12.2	95.5	915	303.267	4	121	4	55	0	26.5	194
0	2013-10-30	20.8	430	12.8	0	10.1	11.4952	3	49.9	564	214.7	10	303		39	0	13.9	481
0	2013-08-14	25.2	340	4.9	0	15.4	19.4286	1.7	154.1	910	333.717	8	226		20	0	9.9	431
0	2011-02-02	32.3	382		0	2.4	0.485714	0	36.2	523	168.817	2	33		53	0	4	412
0	2012-03-06	28.5	303	4.6	0	0.9	3.66667	4.3	84.7	665	216.533	3	66	4	59	3	5.1	533
1	2012-05-23	16.4	425	3.2	0	18.9	11.5524	14.4	159.9	1002	336.9	5	144	4	16	4	1.8	501
1	2012-09-19	29.8	367		0	11.9	15.6333	7.1	105.5	750	279.7	9	262		72	1	10.8	535
0	2011-06-22	21.8	486	5.1	0	17.9	16.4762	7.8	171.9	1052	365.283	6	173	4	28	0	9.4	428
1	2013-08-14	31.9	340	5.4	0	15.4	19.4286	1.7	154.1	910	333.717	8	226		72	0	8.9	396
0	2014-05-22	23.9	381	3.7	0	19.1	11.1905	13.7	132.6	998	335.583	5	142		36
0	2011-10-05	25.2	414	7.9	0	14.3	14.281	1.4	123.3	677	254.283	10	278	4	55	0	5	377
1	2014-01-23	18.1	359	5.9	0	-1.2	3.58095	0	9.4	485	158.3	1	23		20	2	8.5	457
0	2014-05-08	28.7	394	5.5	0	11	10.2714	3.5	184.1	948	315.533	5	128		23	2	11.6	473
0	2012-03-21	29.7	303	9.9	0	9.9	5.15714	6.9	100.8	735	239.4	3	81	4	51	0	9.6	467
0	2013-04-17	20.1	416	3.4	0	10.1	2.87143	10.5	143.3	858	282.783	4	107		25	0	2.4	407
1	2011-06-01	25.9	482		0	14.1	13.1286	14.7	136.9	1028	347.983	6	152		44	0	13.5	413
1	2013-02-27	24.7	297	6.2	0	-0.5	-0.561905	8.5	21.8	632	204.2	2	58		58	0	25.3	400
1	2013-10-30	19.8	430	5.3	0	10.1	11.4952	3	49.9	564	214.7	10	303		17	2	17.3	485
1	2013-05-22	20.4	416	5.3	0	10.6	12.0667	0	182	998	335.583	5	142		18	2	11	510
0	2012-10-10	28.2	416	5.8	0	7.5	11.619	3.6	59.7	654	246.367	10	284	4	34	0	4.3	476
0	2011-05-11	23.1	400		0	14.7	11.0762	7	254.4	960	320.017	5	131		48	1	5.5	409
0	2011-03-02	18.9	342		0	-0.8	-1.45238	0	59.5	647	208.85	3	61		23	3	5.5	151
0	2014-02-13	22.1	270	6	0	3.5	0.157143	3.7	24.1	570	183.233	2	44		32	1	12.2	477
1	2012-09-19	27.4	360	8	0	11.9	15.6333	7.1	105.5	750	279.7	9	263	14	25	0	20	427
0	2013-04-03	24.2	296	5.3	0	2.3	-0.995238	12.2	135.7	794	260.25	4	93		54	0	4	346
0	2013-08-28	24.2	369	6	0	17.7	16.9905	8.5	132.3	849	313.767	8	240		54	0	4	346
1	2011-08-31	26	402	5.5	0	14.2	16.4429	2.9	78.5	835	309.267	8	243	4	27	2	5.7	510
0	2011-08-03	19	328	6.4	0	19.6	17.619	13	97	954	347.483	8	215	4	35	0	30	295
0	2011-05-11	20.3	365		0	14.7	11.0762	7	254.4	960	320.017	5	131		35	1	11	436
1	2012-05-16	24.7	399	8	0	9.3	10.5952	2.6	138.4	978	327.283	5	137	4	26	2	8	477
0	2012-06-20	32.6	426	5.2	0	15.5	12.819	10.6	103.9	1052	364.317	6	172	6	59	0	10.2	321
0	2012-11-07	30.4	399	6.4	0	8	7.61905	0.9	57.9	532	202.35	11	312	8	33	0	6.5	424
0	2014-09-04	26.2	389	8.3	0	16.3	15.2	11	143.3	817	303.133	9	247		42	0	14.8	374
0	2013-03-06	22.5	398	9.5	0	3.7	0.366667	9.7	63.1	665	215.15	3	65	4	38	0	12.3	329
0	2013-09-25	21.5	347	5.4	0	9.7	14.4571	7.7	123.3	722	270.233	9	268		31	0	17.1	491
1	2012-03-28	24	361	6.2	0	10.8	6.27143	8.5	117.4	767	250.483	3	88	4	29	3	6.6	397
0	2013-09-25	19.2	411	4.1	0	9.7	14.4571	7.7	123.3	722	270.233	9	268		28	1	5.5	254
0	2012-10-10	33.5	298	8.9	0	7.5	11.619	3.6	59.7	654	246.367	10	284	18	26	3	4.6	461
1	2011-10-19	36.9	392		0	9.1	11.6333	5.2	126.5	613	232.033	10	292		60	0	0.9	180
1	2013-11-27	23.1	281	3.7	0	7.4	5.9381	0	45.8	460	174.083	11	331		39	2	10.4	352
0	2012-05-30	20.7	423	5.7	0	10.6	13.581	0.6	180.5	1022	345.667	5	151	4	21	0	18.7	373
1	2012-10-10	28.1	324	3.8	0	7.5	11.619	3.6	59.7	654	246.367	10	284	4	54	3	2.6	458
1	2014-03-04	34	418	4.2	0	4.3	3.98571	2.6	52.8	656	211.983	3	63		31	2	6	369
1	2012-05-30	26.9	406	6.7	0	10.6	13.581	0.6	180.5	1022	345.667	5	151	4	68	1	7	445
0	2012-07-18	21.5	394	5.8	0	15.5	16.6	4.9	129.2	1009	362.167	7	200	6	21	3	13.6	455
0	2012-08-01	21.2	450	6.2	0	16.5	16.8476	9.5	155.9	962	349.717	8	214	4	23	1	9.8	466
0	2012-08-29	21.1	343	4.2	0	16.1	17.6571	10	104.5	844	312.283	8	242	4	41	0	2.2	473
1	2011-08-31		370		0	14.2	16.4429	2.9	78.5	835	309.267	8	243		78	0	3.7	460
1	2014-08-07	21.7	419	5.7	0	20.3	21.6667	7.9	232.9	938	342.717	8	219		18	0	12.3	469
0	2012-11-28	26	435		0	5.3	7.02381	0	22.5	457	172.817	11	333		27	0	15.3	135
0	2011-09-14	19.4	370	3.8	0	14.4	16.0143	1.7	79.4	772	287.617	9	257	4	19	0	15.9	515
1	2012-06-27	22.8	354	5.7	0	14.4	14.3	5.6	120.2	1050	366.933	6	179	4	26	0	4.3	434
0	2013-08-28	20.8	429	4.9	0	17.7	16.9905	8.5	132.3	849	313.767	8	240		35	0	12.9	478
0	2013-08-14	31.9	321	7.9	0	15.4	19.4286	1.7	154.1	910	333.717	8	226		48	0	3.1	333
1	2013-12-11	25.2	401	4.2	0	5.9	4.37619	1.1	41	429	158.667	12	345		62	0	21.3	381
1	2014-03-13	22.6	396	3.6	0	6.4	4.58095	10.1	90.5	697	226.267	3	72		68	0	17.4	388
0	2013-12-04	22.9	356	5.5	0	5.6	5.42857	0.9	47.8	442	165.717	12	338		22	1	13.4	426
0	2011-01-19	22	425		0	2.1	0.533333	0	37	471	155	1	19		33	0	3.5	355
0	2011-03-09	30	403		0	2.1	-1.46667	2.6	77.8	678	219.9	3	68		71	1	2.5	627
0	2014-04-03	18.6	338	4.7	0	5.4	6.2619	7.8	113.3	794	260.25	4	93		18	0	10.1	484
1	2013-01-09	22.8	416	6	0	5.1	3.63333	0	17.9	443	149.55	1	9	4	48
0	2012-11-14	37.2	365		0	8.2	6.4	0	50.2	504	191.95	11	319		26	0	21.3	710
0	2011-11-30	17.6	328	5	0	7.1	6.4619	2.8	43.5	452	170.333	11	334	7	21	4	4.5	427
0	2011-12-07	27.7	324	6.8	0	3.8	6.09048	0	23.1	436	162.517	12	341	4	36	0	7.4	496
0	2012-10-09	26.2	368	7.8	0	8.5	11.9286	5	58.5	659	247.95	10	283	5	31	0	5.9	450
1	2012-01-18	24	346	5.9	0	3.5	4.13333	0	37.6	468	154.267	1	18	4	26	2	12.5	455
0	2012-11-07	33.2	399	7.9	0	8	7.61905	0.9	57.9	532	202.35	11	312	10	33	1	3.5	427
1	2012-10-24	23.1	399	4.3	0	8.7	10.281	0	59.7	591	224.117	10	298	4	23	2	10.8	439
1	2011-12-07	26.3	285	6.5	0	3.8	6.09048	0	23.1	436	162.517	12	341	4	23	5	1.4	520
1	2012-10-03	28.1	385	9.3	0	13.4	12.8476	2.1	70.7	685	257.45	10	277	4	39	0	15.3	291
0	2014-01-09	19.7	349	5.8	0	6.5	5.56667	0	22	443	149.55	1	9		29	0	10.6	656
0	2011-08-31	27.1	439		0	14.2	16.4429	2.9	78.5	835	309.267	8	243		28	0	17.7	387
0	2011-08-03	25.9	389	5.9	0	19.6	17.619	13	97	954	347.483	8	215	4	38	0	14.8	576
0	2011-04-13	32.9	475		0	6.8	7.52857	0	110.1	840	276.4	4	103		71	0	1.5	384
0	2012-09-12	24.2	363	8.1	0	12.9	16.5048	6.9	101.7	781	290.783	9	256	12	59	0	12.5	282
0	2011-06-08	18.7	409	4.8	0	19.4	14.9429	5.1	187.3	1042	355.333	6	159	4	33	0	21.5	491
0	2012-02-20	23.3	381		0	1.6	-2.70952	7.2	70.6	601	193.467	2	51		46	3	0.8	689
0	2014-05-22	23.3	426	7.9	0	19.1	11.1905	13.7	132.6	998	335.583	5	142		46	3	0.8	689
0	2012-02-22	30.1	295	4.9	0	4.7	-2.3381	0.1	64.1	610	196.483	2	53	4	40	0	7.5	516
0	2012-09-04	43.8	365	6	0	16.9	17.7524	3.1	101.4	817	303.133	9	248	13	36	2	8.6	408
0	2012-06-13	26	363	12.1	0	15.4	13.2429	3.6	150.2	1048	359.7	6	165	6	36	0	6.5	296
0	2012-10-24	18.7	309	5.5	0	8.7	10.281	0	59.7	591	224.117	10	298	4	29	0	3	348
0	2011-11-30	18	334	9.3	0	7.1	6.4619	2.8	43.5	452	170.333	11	334	18	22	3	7.1	403
0	2013-12-04	19.5	318	7.2	0	5.6	5.42857	0.9	47.8	442	165.717	12	338		15	2	4.7	542
0	2011-11-02	28.4	536	6.9	0	9	8.92381	0	93.7	552	209.983	11	306	8	36	2	4.7	464
0	2011-07-20	21.5	328	11.4	0	18.4	17.5857	4.4	147.9	1003	360.783	7	201	4	39	0	12.7	432
0	2011-09-21	21.6	406	11.5	0	15.4	14.9619	0.1	83.4	740	276.55	9	264	18	34	1	4.2	307
0	2011-08-24	28.4	400	7.2	0	18	16.881	2.9	105.1	867	319.633	8	236	6	49	0	5.2	423
1	2013-05-08	25.8	386		0	13	8.86667	0.8	199	948	315.533	5	128		45	1	5.1	451
1	2013-10-23	25.6	321	7.6	0	14.1	11.3	0.6	67	595	225.7	10	296		56			569
0	2012-05-29	26.4	341	11.6	0	10.9	13.5476	3.3	181.4	1019	344.483	5	150	6	25	2	8.1	209
0	2012-01-25	22.3	355	4.4	0	-2.3	3.10952	2.9	45.7	492	160.183	1	25	4	42	0	3.4	399
1	2011-02-09	30.8	425		0	4	1.08571	2.9	42.7	553	177.7	2	40		35	3	10	481
1	2012-03-07	29	340	5.7	0	1.4	3.72857	5.3	89	669	218.05	3	67	4	24	1	17.1	373
0	2014-08-07	20	358	4.6	0	20.3	21.6667	7.9	232.9	938	342.717	8	219		20	2	6.1	437
0	2014-07-03	22.8	416	7.7	0	16.5	15.5524	1	180.1	1043	367.483	7	184		45	1	5.1	390
1	2013-09-25	20.7	356	6.9	0	9.7	14.4571	7.7	123.3	722	270.233	9	268		26	0	4.8	337
0	2014-01-09	18.2	429	4.3	0	6.5	5.56667	0	22	443	149.55	1	9		24	2	7.3	499
0	2012-03-28	28.9	423	9.4	0	10.8	6.27143	8.5	117.4	767	250.483	3	88	26	58	0	7.8	382
0	2012-04-11	39.5	353	8.7	0	7.4	5.75238	0.4	134.4	831	273.2	4	102	10	50	0	6.3	420
1	2012-02-29	22.2	364	6.3	0	8.8	1.41429	2.3	65.9	642	207.283	2	60	4	54	0	6.5	454
1	2014-09-25	21.2	407	6.5	0	12.9	15.4381	3.8	125.8	722	270.233	9	268		25	4	3.4	366
0	2011-11-09	29.4	298	9.5	0	8.5	9.0619	0.1	53	523	199.367	11	313	8	38	1	13.7	286
0	2014-03-27	26.6	389		0	3.2	6.21905	0.6	111.6	762	248.867	3	86		40	2	6.2	435
1	2011-09-07	26.1	370	4.3	0	14.7	16.4762	3.2	94	804	298.517	9	250	4	76			380
1	2012-09-26	24.8	374	5.5	0	12.6	13.9048	0	86.9	717	268.65	9	270	4	36	3	10.3	477
0	2014-01-23	21.2	365	8.8	0	-1.2	3.58095	0	9.4	485	158.3	1	23		18	0	5.7	464
1	2014-08-21	25.7	379	6.6	0	14.2	18.6476	7.9	161.4	879	323.95	8	233		56	1	4.5	452
1	2012-04-18	17.2	442	7.7	0	7	5.31905	0.7	116.7	862	284.383	4	109	4	21	2	18	548
0	2014-02-06	22.2	398	7.8	0	2.9	-0.657143	0.6	11.6	540	173.733	2	37		37	1	6.1	372
0	2012-03-07	22	338	6.7	0	1.4	3.72857	5.3	89	669	218.05	3	67	4	36	0	5.9	477
1	2012-10-30		368	10	0	5.4	8.47143	6.1	66.7	564	214.7	10	304	4	56
0	2014-01-16	21.5	441	7.8	0	1.5	4.81905	0	19.8	461	152.933	1	16		26	5	10.6	422
0	2012-11-21	22	411		0	6.5	6.95238	0	31.8	479	182.017	11	326		33	0	7.6	424
1	2011-03-30	24.7	400		0	5.8	3.99524	3.4	102.9	776	253.733	3	89		51	4	1.5	350
0	2013-10-09	22.1	394	6.1	0	13.5	11.5048	2.3	118.2	659	247.95	10	282		34	0	17.6	503
0	2012-08-29		410	4.9	0	16.1	17.6571	10	104.5	844	312.283	8	242	6	59	0	26.1
0	2014-03-06	16.9	356	7	0	3.3	4.10476	4.9	54.3	665	215.15	3	65		25	2	6.8	459
0	2013-09-18	24.4	415	7.4	0	10.3	15.6	3.3	118.2	754	281.283	9	261		47	0	2	410
0	2014-06-16	28.7	388	8.6	0	15.3	15.6762	10.3	200.3	1051	361.9	6	167		44	0	3	345
1	2012-02-29	23.4	240	5.1	0	8.8	1.41429	2.3	65.9	642	207.283	2	60	4	38	2	5.7	453
0	2012-05-09	20.3	344	5.9	0	12.3	9.35238	1.9	149.4	952	317.033	5	130	4	32	0	3.9	451
0	2013-07-03	21.1	388	4.3	0	16.9	15.5857	2.8	129.9	1043	367.483	7	184		48	0	10.9	442
0	2013-04-17	18.8	278	10	0	10.1	2.87143	10.5	143.3	858	282.783	4	107		22	1	12.1	441
0	2014-09-04	16.7	382	4.9	0	16.3	15.2	11	143.3	817	303.133	9	247		37	0	5.8	501
1	2013-05-08	22.6	342		0	13	8.86667	0.8	199	948	315.533	5	128		29	0	13.8	432
1	2014-09-18	21.7	362	7	0	16.8	15.9905	11.2	139.3	754	281.283	9	261		69	2	14.3	430
1	2012-04-16	31.6	370	5.4	0	5.6	5.7381	10.3	119.9	853	281.2	4	107	4	25	3	15.3	399
1	2013-09-04	24.4	449	6.3	0	15.9	16.4143	2.7	114.8	817	303.133	9	247		49	0	4.4	499
0	2012-05-16	20.5	399	9.3	0	9.3	10.5952	2.6	138.4	978	327.283	5	137	4	38	0	13.4
0	2013-12-11		371	5.8	0	5.9	4.37619	1.1	41	429	158.667	12	345		25	0	7	417
1	2012-05-09	25.1	421	11.1	0	12.3	9.35238	1.9	149.4	952	317.033	5	130	4	49	1	15.3	339
1	2014-02-13	24.2	358	4.7	0	3.5	0.157143	3.7	24.1	570	183.233	2	44		45	0	11.2	377
0	2011-09-21	25.7	395		0	15.4	14.9619	0.1	83.4	740	276.55	9	264		63	1	2.1	367
0	2012-05-16	20.5	404	4.5	0	9.3	10.5952	2.6	138.4	978	327.283	5	137	4	77	0	8.2	440
0	2011-10-12	20.8	365	8.2	0	10.2	13.5238	4	117.3	645	243.183	10	285	9	41			587
0	2011-07-13	23.4	367	4.9	0	16.4	17.3905	0.2	169.2	1024	364.95	7	194	4	67	0	3.5	484
1	2013-08-07	28.7	376	3.3	0	19.2	20.1476	8	192.6	938	342.717	8	219	4	53	0	13	491
0	2013-08-28	23.2	430	5.5	0	17.7	16.9905	8.5	132.3	849	313.767	8	240		24	0	10.6	427
0	2012-07-04	24.4	390		0	17.9	15.4333	13.5	135.7	1042	367.417	7	186		65	0	14.8	325
1	2014-07-10	20.8	400	6.2	0	23.2	16.7381	15.5	160.9	1031	366.15	7	191		24	0	10.8	392
1	2013-12-10	36.4	388	6.5	0	7	4.34286	0.2	40.8	431	159.583	12	344		31	0	13.5	507
1	2013-08-21	28.4	397	4.7	0	15.9	18.2381	3.3	137	879	323.95	8	233		42	3	3.4	436
1	2013-11-13	24.2	404	7.9	0	6.6	9.5	6.3	38	507	193.417	11	317		18	3	7	367
0	2012-09-05	23.3	413	7.3	0	15.2	17.7857	6.7	91.2	813	301.583	9	249	4	63	0	5.3	431
1	2011-12-14	32.2	358	5.7	0	5.1	5.71905	0.7	31.4	426	156.133	12	348	4	50	0	5.9	323
0	2012-07-25	27.6	382	7.1	0	21	16.6095	14.3	131.9	987	356.717	7	207	4	32	3	11.8	462
0	2013-03-06	23.8	433	5.2	0	3.7	0.366667	9.7	63.1	665	215.15	3	65	7	26	2	9.4
0	2011-10-26	22.7	490	6.9	0	9.4	9.49524	0	109.2	582	220.967	10	299	4	52	0	16.6	324
1	2012-09-05	27.2	418	6.8	0	15.2	17.7857	6.7	91.2	813	301.583	9	249	5	43	0	4.1	881
1	2014-09-18	21.5	382	6.1	0	16.8	15.9905	11.2	139.3	754	281.283	9	261		46	2	4.2	435
0	2011-09-07	27.9	305	7.4	0	14.7	16.4762	3.2	94	804	298.517	9	250	6	36	1	3.6	417
0	2012-01-11	21.3	410	9.6	0	6.1	4.77143	2.9	27	448	150.3	1	11	8	51	1	4.7	430
0	2011-11-23	20.7	422	8.9	0	5.2	6.97619	0	41.6	472	179.317	11	327	8	28	0	12.4	532
1	2012-03-21	21.7	350	3.3	0	9.9	5.15714	6.9	100.8	735	239.4	3	81	4	65	0	6.6	449
0	2013-05-15	31.2	340		0	13.9	9.81429	12.2	181.1	975	325.85	5	135		50	0	6.5	467
1	2014-08-28	25.7	403	5	0	15.5	16.4619	12.7	157	849	313.767	8	240		59	0	4	445
0	2012-10-31	20.2	335	6	0	6.4	8.32381	2.2	67.8	560	213.117	10	305	4	68	0	2.9	512
1	2011-04-13	26.3	389		0	6.8	7.52857	0	110.1	840	276.4	4	103		36	0	5	457
1	2012-06-27	22.9	361	4.8	0	14.4	14.3	5.6	120.2	1050	366.933	6	179	4	25	3	6.6	431
0	2014-05-08	37.9	383	8.2	0	11	10.2714	3.5	184.1	948	315.533	5	128		60	1	10.2	416
1	2014-04-24	27.2	389	4.4	0	8	8.35714	0	121.8	889	293.883	4	114		26	1	3.9	398
1	2013-01-30	26.2	308	8	0	4.9	-1.92857	0.4	43.1	511	165.35	1	30	11	71	0	10.1
1	2013-03-06	30.3	398	7.2	0	3.7	0.366667	9.7	63.1	665	215.15	3	65	4	57	1	5.9	429
1	2011-02-02	25.5	320		0	2.4	0.485714	0	36.2	523	168.817	2	33		43	0	8	414
0	2011-06-22	22.9	354		0	17.9	16.4762	7.8	171.9	1052	365.283	6	173		25	3	4.3	335
0	2011-04-13	23.3	449		0	6.8	7.52857	0	110.1	840	276.4	4	103		30	4	14	441
0	2012-06-06	29.8	365	7.9	0	11	13.2619	10.8	176.5	1038	353.367	6	158	9	33	0	18.7	380
1	2014-05-22	33.8	475	7	0	19.1	11.1905	13.7	132.6	998	335.583	5	142		29	0	18.1	416
0	2012-01-04	21.7	393		0	5.7	4.69048	2	22.6	433	148.467	1	4		34	3	7.1	428
1	2012-09-26	29	347	4	0	12.6	13.9048	0	86.9	717	268.65	9	270	5	43	3	4.8	415
1	2012-08-22	23.1	383	4	0	18.4	18.0524	5.2	114.9	876	322.517	8	235	7	69	0	4.6	441
1	2012-03-14	30.6	329	11.1	0	5.7	4.84286	9.6	95.7	701	228.65	3	74	4	39	1	1.3	1012
1	2011-09-07	20.2	417	9.3	0	14.7	16.4762	3.2	94	804	298.517	9	250	7	29	1	15.8	447
0	2014-04-10	23.3	432	5	0	6.3	6.23333	0	108.8	826	271.6	4	100		25	1	10.5	426
0	2012-02-29	30.5	298	6.5	0	8.8	1.41429	2.3	65.9	642	207.283	2	60	4	43	0	4.6	682
0	2013-02-27	21.6	282		0	-0.5	-0.561905	8.5	21.8	632	204.2	2	58		22	1	10.4	374
0	2011-11-09	23.3	232	7.2	0	8.5	9.0619	0.1	53	523	199.367	11	313	4	23	2	8.3	385
0	2012-04-18	19.5	423	9	0	7	5.31905	0.7	116.7	862	284.383	4	109	4	21	0	12.8	472
1	2011-08-17	19.4	400		0	17.2	17.7048	4.6	114.1	897	329.617	8	229		38	0	19.6	600
0	2014-08-14	23.5	488	6.9	0	17.8	21.019	6.1	193.5	910	333.717	8	226		28	2	9.1	374
0	2012-01-25	25.1	321	8.7	0	-2.3	3.10952	2.9	45.7	492	160.183	1	25	10	24	2	1.3	98
0	2011-03-16	21.5	404		0	1	0.747619	8	77.2	710	231.05	3	75		34	0	3	462
